# Supplementary material for: A Brief Online Implicit Bias Intervention for School Mental Health Clinicians
Source: Int J Environ Res Public Health. 2022 Jan 7;19(2):679. doi: 10.3390/ijerph19020679 (PMC8776032; doi:10.3390/ijerph19020679)
Supplement: Supplementary file 1 [file ijerph-19-00679-s001.zip]

Archive with 1 entries (1 files):
- ijerph-1466776-supplementary.pdf
